# Supplementary material for: Differential innate immune responses of human macrophages and bronchial epithelial cells against Talaromyces marneffei
Source: mSphere. 2023 Sep 11;8(5):e00258-22. doi: 10.1128/msphere.00258-22 (PMC10597461; doi:10.1128/msphere.00258-22)
Supplement: Table S2 — Detailed information regarding the 452 differentially expressed genes identified in this study. [file msphere.00258-22-s0004.xlsx]

## Sheet: 452 DEGs List
			Expression lebel at different time points post-infection (FPKM)
No.	GeneSymbol	Locus	0	8	24	48
1	AX813477	chr21:36159842-37357047	16.5532	1.12219	17.1886	1.45053
2	C1QA, C1QC	chr1:22962964-22974644	89.6405	98.5229	108.373	60.8772
3	MPEG1	chr11:58938902-58980885	16.9546	19.9314	23.157	13.7039
4	WDR74	chr11:62600369-62609281	599.424	797.021	515.451	301.174
5	RASAL1	chr12:113536623-113574136	1.80499	1.43063	1.67927	0.615112
6	CLEC10A	chr17:6977855-6983645	20.9816	25.1789	23.5021	9.51742
7	FGL2	chr7:76751933-76924521	33.6564	34.9926	33.9711	22.4936
8	FCN1	chr9:137794700-137809836	37.4679	41.1751	42.267	13.7254
9	PIK3R2, IFI30	chr19:18263973-18288927	1325.05	1388.42	1264.43	885.837
10	COL23A1	chr5:177664374-178017591	2.13848	2.27583	1.95347	0.786398
11	FUCA1	chr1:24171571-24194859	125.035	122.396	119.891	80.8327
12	CPVL	chr7:29019582-29603273	81.0568	80.0414	74.6604	52.8103
13	PTGDS	chr9:139869545-139876194	18.9731	12.5488	12.3822	11.1458
14	ARIH1	chr15:72765944-72885699	38.4931	17.0669	15.5899	16.6161
15	UBA7	chr3:49840686-49851499	24.11	15.3944	15.7513	15.7472
16	MIRLET7A1, MIRLET7F1, JB153432	chr9:96928404-96966848	21.3204	2.9974	3.24836	2.88715
17	UBAP2	chr9:33816525-34049179	98.9266	8.81323	8.28592	8.64741
18	ADRA2B	chr2:96778622-96785618	38.7669	29.7363	26.7012	25.7909
19	MEF2C	chr5:88013837-88263096	2.39154	1.45672	1.21241	0.971879
20	CD180	chr5:66477497-66492634	5.26642	3.17279	2.5056	1.74331
21	HGF	chr7:81331028-81399750	2.43072	1.24669	0.935285	0.516533
22	PGBD5	chr1:230457391-230561674	15.1076	11.9822	10.6219	9.62561
23	CD14	chr5:140010147-140013286	55.5364	39.3112	33.4544	28.3686
24	RGS2	chr1:192778168-192781407	13.203	8.59238	7.77824	6.09095
25	TMEM37	chr2:120187511-120196630	6.7214	3.92793	3.43438	2.05637
26	SLA	chr8:133879204-134147143	64.5773	51.2732	49.3048	42.2624
27	PDK4	chr7:95212807-95226678	65.5177	49.3034	52.6847	41.3248
28	RIN2	chr20:19738749-19983294	25.7468	20.6798	19.9244	14.8419
29	TP53INP1	chr8:95938197-95961615	11.9757	10.0488	9.85572	7.45224
30	ANGPT4	chr20:850429-897010	2.70204	1.65908	1.64328	1.0297
31	METTL7A	chr12:51317473-51326300	31.4829	24.5276	23.6571	18.0736
32	GPR34	chrX:41374188-41782918	45.541	32.1482	30.3664	21.466
33	RNF125	chr18:29598174-29653154	6.95904	5.28457	5.11896	3.9389
34	DOK2	chr8:21549529-21771205	12.7374	8.97277	8.60974	6.03114
35	TMEM170B	chr6:11537822-11583969	12.1109	11.0446	10.5754	7.98869
36	RNASE1	chr14:21269514-21271036	3.8343	3.3747	1.98318	0.364547
37	DPEP2	chr16:68021292-68034928	22.1747	21.1783	17.8066	13.3013
38	STAB1	chr3:52529302-52575748	16.6566	15.1923	9.96024	2.1036
39	FCGR2B	chr1:161616985-161648444	42.7486	40.7803	36.2209	25.1623
40	AIF1	chr6:31582993-31584800	62.0146	62.0348	52.6847	33.7001
41	CD163	chr12:7623411-7656414	19.6872	18.2288	11.5505	9.34048
42	CD101	chr1:117544371-117579173	2.32415	2.13263	1.31929	0.637402
43	LYNX1	chr8:143845755-143859640	5.38223	5.17123	3.77396	2.7604
44	VSIG4	chrX:65241577-65260055	124.941	111.134	76.3855	55.6927
45	CD9	chr12:6308106-6347437	611.432	580.179	478.896	413.868
46	BC075797, SCIN	chr7:12596186-12697161	43.5099	41.2293	32.0997	27.2087
47	CXADR	chr21:18885223-18965897	6.07065	4.88759	2.84867	2.45375
48	C3AR1	chr12:8210918-8218955	26.1227	21.0359	12.9183	9.14306
49	SEPP1	chr5:42756919-42825998	65.9298	48.1549	22.0954	9.27186
50	S100A4	chr1:153516094-153524245	312.589	282.836	227.862	199.133
51	FN1	chr2:216223638-216300977	322.135	281.239	198.961	148.864
52	TLR4	chr9:120466440-120486979	29.1838	26.3505	20.3783	17.2077
53	CD4	chr12:6898637-6930018	40.9213	36.5841	34.3538	26.8846
54	GGTA1P	chr9:124207268-124262306	22.8271	20.5545	18.2093	13.8658
55	TGFBI	chr5:135364583-135399562	29.928	25.9397	21.5299	11.6812
56	TREML1, TREM2	chr6:41116595-41131043	416.655	383.959	348.108	276.486
57	KCNJ2	chr17:68163101-68176183	5.84304	4.85387	4.20253	3.08149
58	MXD4	chr4:2249099-2264024	14.8949	12.696	11.4894	8.8518
59	FAM46A	chr6:82455249-82462455	22.908	19.8117	17.8231	13.8888
60	7	chr17:16744054-16745488	1.49242	1.11894	0.813361	0.29217
61	DPP4	chr2:162848754-162931113	11.6662	10.3841	9.20873	7.28672
62	STMN1	chr1:26210676-26233368	60.334	51.7542	43.8178	33.6423
63	MS4A4A	chr11:60048013-60076445	119.441	105.329	93.9767	76.3494
64	MAF	chr16:79627744-79634622	19.1793	16.8454	14.764	11.7374
65	RAMP1	chr2:238768186-238820755	9.37977	7.94096	5.23611	2.90939
66	GALM	chr2:38893051-38961909	120.875	110.418	97.2426	79.7196
67	VNN2	chr6:133064715-133084642	20.1873	17.8712	14.5061	10.436
68	AMICA1	chr11:118064441-118095809	43.1813	33.2248	26.9843	22.8756
69	TNFRSF11A	chr18:59992519-60055079	2.66522	2.0267	1.49351	1.24555
70	FZD1	chr7:90893782-90898132	6.59375	5.10905	4.07495	3.22279
71	FAIM3	chr1:207070787-207096807	50.7485	44.2121	39.0724	34.3336
72	SLFN11	chr17:33677328-33700720	13.888	11.8503	10.4541	9.05197
73	RNASE6	chr14:21249146-21253462	42.2603	36.3852	30.3254	24.4298
74	MAFB	chr20:39312037-39322244	21.9871	18.5869	15.9745	12.9568
75	GPX3	chr5:150399998-150408554	30.1818	25.9958	22.5295	19.0752
76	MS4A6A	chr11:59939079-59952139	9.13571	5.80981	4.75571	1.85321
77	FCRLB	chr1:161691333-161698014	14.4073	11.3125	9.5539	7.14586
78	AK296148	chr17:18330099-18335313	6.85918	4.1728	3.06081	1.24559
79	PLA2G2D	chr1:20439142-20446059	1.34264	1.79613	3.94262	2.30905
80	MIR3142	chr5:159894630-159922896	1.85408	3.12693	97.969	4.12633
81	ENPP2	chr8:120569316-120651106	0.297412	0.34305	0.90833	0.23154
82	TOR3A	chr1:179051111-179065129	21.6939	34.0311	33.9523	31.0649
83	TNFRSF4	chr1:1146517-1149548	0.454579	2.7402	4.4661	2.52596
84	MMP25	chr16:3096681-3110724	0.233399	0.660444	1.18068	0.867494
85	1	chr1:24524335-24524990	0.365378	0.783367	0	0.344522
86	RPL23A	chr17:27046999-27053949	269.477	434.287	269.437	435.666
87	APOL4	chr22:36584976-36600879	0.159708	1.55344	0.581538	1.7679
88	HIVEP2	chr6:143072603-143268480	2.95305	4.72394	3.60171	4.96775
89	GCH1	chr14:55308723-55369542	1.93584	14.4193	7.08301	13.7922
90	NLRC5	chr16:57023058-57117557	5.83743	10.4103	7.3919	10.2043
91	SAMD9L	chr7:92759367-92777697	7.19346	11.9998	8.85965	11.9253
92	IL31RA	chr5:55147206-55218682	0.11764	0.982027	0.52064	0.789173
93	HAPLN3	chr15:89420391-89438770	0.0436924	4.33692	1.57022	2.80094
94	IRF1	chr5:131745836-131831259	7.71463	35.2924	15.4805	27.2378
95	FAM26F	chr6:116782532-116785261	1.11771	7.01431	2.96728	5.16214
96	GBP1P1	chr1:89873180-89892612	0.00952688	1.7083	0.31929	1.29712
97	GBP5	chr1:89721903-89738655	3.76802	49.2248	13.4354	37.7832
98	GBP1	chr1:89517981-89531043	8.18898	64.6963	26.841	55.9999
99	P2RX7	chr12:121570578-121625825	23.0689	35.5854	26.769	33.0985
100	DAPK3	chr19:3958400-3971113	9.434	17.1127	10.1677	10.5915
101	CXCL10	chr4:76932332-77033955	0.139945	37.7143	3.85586	6.44012
102	LFNG	chr7:2552162-2573075	39.3146	141.009	37.735	33.302
103	VCAM1	chr1:101185195-101204760	0.432148	2.04439	0.642022	0.327955
104	SNHG16, SNORD1C	chr17:74553845-74582324	100.725	572.006	180.053	134.724
105	BIRC3	chr11:102188087-102211095	7.63712	18.4486	13.77	14.383
106	CIITA	chr16:10958796-11037190	3.36246	10.1394	5.99975	6.71104
107	CCL2	chr17:32578572-32584225	16.1818	36.2711	24.6069	18.4399
108	MARCKS	chr6:114178526-114184652	59.9854	94.6319	79.3589	71.8572
109	MUC1	chr1:155158299-155162706	0.531044	0.399499	0.729814	0.712378
110	GIMAP8	chr7:150130741-150176483	2.84973	4.35336	5.59301	5.45312
111	SLC2A6	chr9:136325086-136344404	4.87566	22.1437	29.3941	34.7179
112	NFKBIA	chr14:35866596-35874239	43.2339	91.6907	100.056	113.539
113	FCAR	chr19:55385548-55403310	2.25196	3.89659	4.26183	4.71231
114	BID	chr22:18215565-18257431	25.7536	37.2162	37.9829	41.6746
115	RARRES3	chr11:63304272-63314127	3.70269	8.17538	8.40431	9.53057
116	PLXNA1	chr3:126701003-126756557	10.6989	15.2962	15.2415	16.4436
117	RELB	chr19:45504706-45541456	8.61723	15.2727	15.6403	16.4076
118	TNFSF13B	chr13:108895777-108960832	15.1028	23.6871	25.2993	25.5203
119	CD80	chr3:119243139-119278496	0.856968	2.75777	2.98926	3.22671
120	NINJ1	chr9:95883770-95896570	53.9786	76.6068	80.1072	82.2575
121	MCOLN2	chr1:85391265-85462796	0.906134	4.37243	5.39028	6.00771
122	PLEKHG3	chr14:65171162-65211201	0.54735	1.26074	1.52586	1.63512
123	CSF2RB	chr22:37309594-37336496	7.04876	11.5511	12.98	13.091
124	SCO2, TYMP, ODF3B	chr22:50946644-50971561	109.623	151.092	163.364	167.13
125	RILPL2	chr12:123868648-123921835	34.4485	49.8572	54.8502	61.7855
126	DDX60	chr4:169137439-169260155	7.14639	9.43534	10.0327	11.2924
127	MB21D2	chr3:192514604-192635950	2.53687	4.45986	4.76098	5.63376
128	APOL1	chr22:36649116-36663578	7.50138	10.0832	10.5367	12.1423
129	PSMB9	chr6:32821937-32827628	21.1758	32.604	34.4693	40.5982
130	STAT1	chr2:191745407-191878990	72.0338	129.241	135.318	166.954
131	PIM3	chr22:50353526-50362500	38.3586	53.5902	55.5146	64.1768
132	TNFAIP3	chr6:138144806-138205361	7.76807	15.4748	15.5093	21.4585
133	FAM129A	chr1:184759912-184943718	20.403	25.8246	25.5985	29.6023
134	DOCK4	chr7:111365659-111846505	12.066	17.21	16.8974	20.9505
135	SRXN1, SCRT2	chr20:627267-656823	31.7124	48.8391	50.2951	67.0387
136	SRC	chr20:35973087-36033979	28.8964	40.0662	41.1077	49.9752
137	MX1	chr21:42792279-42834603	21.5377	27.9605	28.7995	33.505
138	TMEM163	chr2:135213320-135525334	3.89929	7.577	8.4707	11.6339
139	TRPM2	chr21:45770045-45862964	7.67148	10.7011	11.4833	13.6383
140	TNIP1	chr5:150409478-150467221	16.5851	23.0301	24.4997	29.2345
141	ARNTL2	chr12:27485640-27599558	3.27549	5.59402	6.37139	8.60464
142	ZC3H12A	chr1:37940094-37950692	5.41458	8.16733	9.39792	11.9976
143	JAK3	chr19:17935590-17958841	1.23545	2.21242	2.61486	3.55995
144	PLK3	chr1:45265669-45308616	25.4282	31.8324	34.4701	43.1062
145	SH3PXD2B	chr5:171760502-171881527	1.35601	1.99033	2.30414	3.11937
146	TNFRSF9	chr1:7975858-8005043	2.54223	5.46138	6.51505	9.85668
147	B4GALT1	chr9:33110466-33167356	27.1048	34.6472	37.0517	45.4749
148	AMPD3	chr11:10471867-10562775	25.3155	37.6255	40.4504	54.3244
149	MSC	chr8:72753776-72987819	5.59445	11.6821	13.7025	21.4721
150	SLAMF7	chr1:160709048-160724601	53.611	79.0211	86.276	117.773
151	RHBDF2	chr17:74466974-74497766	24.0363	30.648	32.5691	41.0247
152	ST3GAL1	chr8:134466867-134586545	20.3105	24.1384	25.1826	30.0735
153	LSS	chr21:47608359-47648738	19.5623	24.7279	27.9266	31.3048
154	SEMA6B	chr19:4542599-4559771	13.3988	21.1122	24.731	29.8294
155	SOD2	chr6:160100148-160177469	353.043	825.04	1022.83	1387.17
156	CLEC4E	chr12:8685801-8693596	2.70076	5.63713	7.98846	10.872
157	NCF1	chr7:74188308-74203798	5.11947	9.8394	13.9776	18.5047
158	SGPP2	chr2:223288669-223427405	0.146648	1.47279	2.69614	4.54613
159	HLA-DOB, TAP2	chr6:32780539-32806724	15.0087	17.9262	21.5393	25.3724
160	CRIM1	chr2:36583369-36778278	18.0083	22.678	36.4262	35.2153
161	IL1B	chr2:113587336-113594356	1.54352	3.77001	7.80421	8.03264
162	SLC9A9	chr3:142984063-143567373	6.63921	8.56285	13.2094	14.8507
163	HSD11B1	chr1:209859524-209908295	11.9444	16.3801	22.7557	25.4939
164	PRKAR2B	chr7:106685177-106802256	2.24132	3.02969	4.41328	4.94915
165	SEMA4A	chr1:156119734-156147629	3.08761	5.86778	9.35876	11.4048
166	5	chr16:55459773-55478735	0.691539	1.20809	1.82613	2.29136
167	PSME2	chr14:24612355-24637385	58.5725	82.9646	109.523	123.418
168	G0S2	chr1:209848669-209849735	5.58691	25.4219	40.7852	50.8099
169	ALOX15B	chr17:7905987-7952504	13.6343	18.0594	21.6462	24.2275
170	ALAS1	chr3:52232098-52248343	70.3881	87.2999	101.09	110.935
171	GBP2, GBP7, GBP4	chr1:89570372-89664634	26.434	64.7339	45.1701	65.2422
172	APOL6	chr22:36044402-36064564	19.0551	36.1521	28.6072	35.5774
173	CD40	chr20:44746905-44758384	34.4829	53.7769	47.6366	53.1467
174	NFKB2	chr10:104153866-104182900	10.9583	19.1699	16.662	20.2341
175	NBN	chr8:90914095-90996899	30.4685	65.5613	55.7309	72.0386
176	RNF144B	chr6:18387580-18469105	11.3367	20.4675	16.8628	21.2913
177	GBP3	chr1:89472359-89488549	9.5782	14.4104	12.8297	14.7563
178	APOL3	chr22:36536291-36562225	4.86752	27.9405	19.371	28.3582
179	PARP14	chr3:122398471-122449687	33.0535	51.9435	44.7832	58.1745
180	TAP1	chr6:32808493-32821748	40.0898	75.2178	62.6486	84.2253
181	GPR132	chr14:105515151-105532279	1.3273	2.90616	2.44048	3.39741
182	UBD, GABBR1	chr6:29520389-29600962	0.258943	9.79952	6.69374	12.4633
183	IL15RA	chr10:5993394-6020150	1.04643	3.50556	3.13252	4.1809
184	NFKB1	chr4:103422485-103538459	16.9552	27.9439	25.8945	30.3775
185	MLLT6	chr17:36861533-36886056	9.95741	13.4176	13.3736	15.3787
186	LAP3	chr4:17578926-17609590	64.5444	96.6411	95.0003	112.095
187	KYNU	chr2:143635194-143799885	72.4956	99.0575	94.9248	111.205
188	PSTPIP2	chr18:43563501-43652250	6.0593	16.7235	15.4323	20.7663
189	ICAM1, ICAM4	chr19:10380345-10399381	23.119	52.4473	46.9645	62.2057
190	B4GALT5	chr20:48249482-48330421	49.015	59.6478	51.9327	72.11
191	EAF1	chr3:15469063-15484120	25.4565	31.1607	27.5977	38.2141
192	BCAR3	chr1:94027342-94312706	12.286	14.9948	13.1699	19.7547
193	SLC41A2	chr12:105195619-105352640	13.7972	17.0025	15.4211	22.2314
194	SNX10	chr7:26331514-26413949	128.609	191.976	186.74	254.069
195	DQ658414, MIR146A	chr5:159894630-159922896	6.31276	9.34201	9.02331	12.4681
196	TRAF1	chr9:123658925-123696623	4.25851	10.1182	9.59007	16.4188
197	TNIP2	chr4:2743311-2758103	16.4398	22.3439	21.2173	27.4333
198	DRAM1	chr12:102271104-102317670	31.6826	45.7747	41.912	56.2634
199	TRA, TCRA, T-Cell Receptor V-alpha region, TRAC, hADV29S1, hDV102S1, TRA@, TRD, TCR-alpha, AV25S1, hADV36S1, hADV38S2, AV4S1	chr14:22192007-23021097	0.862154	1.85748	1.60884	2.6984
200	RUFY3	chr4:71570118-71674822	24.0177	32.3208	29.4326	36.763
201	IDO1	chr8:39771327-39786309	0.218445	4.46789	2.86649	6.60118
202	RIPK2	chr8:90769974-90803292	18.3631	24.147	22.1427	28.1361
203	EHD1	chr11:64620207-64647149	10.8825	16.7186	14.082	20.1459
204	CD83	chr6:14117486-14137233	83.2235	107.165	96.4718	122.896
205	OSGIN1	chr16:83982671-83999937	5.35697	7.88704	6.32896	9.86688
206	CD274	chr9:5357861-5784386	10.7654	28.1418	21.5879	43.2941
207	DENND5A	chr11:9160348-9287067	14.3326	18.7812	16.743	23.049
208	JAG1	chr20:10618121-10654694	3.37177	6.50634	5.19498	9.99532
209	MIR210HG	chr11:565656-568457	0.494995	0.381494	0.133482	0.785637
210	23	chr9:114720596-114720952	0.553876	0.206187	0	1.36213
211	24	chrX:13284165-13321503	3.70355	3.0967	2.97597	6.999
212	ECE1	chr1:21543738-21672034	7.72996	7.19794	6.37082	11.8591
213	NMRK2	chr19:3933046-3942506	12.4921	11.1169	9.94233	19.0421
214	GDF15	chr19:18496967-18508504	204.559	178.752	212.091	272.098
215	AK4	chr1:65613231-65698009	12.1898	13.9303	12.1817	18.5805
216	SPTBN4	chr19:40972147-41082365	0.747633	0.934586	0.746312	1.64787
217	SLC2A14	chr12:7966396-8051896	0.400269	0.873306	0.602366	2.08319
218	PALM2, PALM2-AKAP2, AKAP2	chr9:112403067-112934791	8.13337	10.7766	9.30446	19.955
219	KLF6	chr10:3815245-3827473	23.0341	26.0027	25.0515	35.8686
220	LOC256021, BTG1	chr12:92378751-92539697	16.8508	20.4863	19.1826	34.9297
221	RCAN1	chr21:35888783-35987382	13.3448	16.3673	17.554	29.628
222	MSANTD3, MSANTD3-TMEFF1, TMEFF1, MURC	chr9:103189171-103350173	19.1018	21.915	23.0628	34.2389
223	HMGN2P46	chr15:45740361-45849135	0.673154	1.54638	1.80339	5.50984
224	FMN1	chr15:33057744-33486934	6.34067	7.22435	7.47392	10.8492
225	CDKN1A	chr6:36644236-36655171	137.913	150.797	153.845	203.615
226	PHACTR1	chr6:12717036-13328807	6.18715	7.16991	7.81995	13.4748
227	NES	chr1:156638554-156647193	2.04198	2.61541	2.84789	5.5569
228	17	chr6:45522980-45527645	2.875	4.40741	5.04196	12.1653
229	PPP1R15A	chr19:49375648-49379319	24.4007	28.7542	30.921	54.0755
230	ITGAV	chr2:187454380-187545629	18.8595	21.0996	22.0983	33.6529
231	PHLDB1	chr11:118477212-118528915	1.29363	1.5537	1.53673	2.90604
232	AK091866	chr5:90597408-90610403	2.33656	3.13421	2.99241	7.21735
233	16	chr5:34585828-34586284	0	0.19959	0.151594	1.14003
234	VEGFA	chr6:43737938-43754288	3.91801	5.50521	5.51953	12.773
235	CCL20	chr2:228678557-228682280	0.390487	7.5789	8.01705	40.5329
236	NR4A3	chr9:102584136-102629173	1.19707	1.55278	1.56526	3.11602
237	SERPINE1	chr7:100770369-100782557	7.13544	8.71438	8.93023	17.6479
238	8	chr2:113841115-113842281	0	0.123677	0.156154	0.845851
239	IL7R	chr5:35856953-35879705	0.698898	1.40767	1.62425	5.56895
240	CCR7	chr17:38709862-38721736	0.334687	1.22905	1.29018	4.30574
241	TSKU	chr11:76493356-76509198	4.07054	5.20202	5.24757	8.27528
242	SMAD7	chr18:46445288-46477081	5.33835	6.80887	6.92467	11.0157
243	19	chr8:104114250-104121422	0.133356	0.302873	0.307285	0.776836
244	GCLM	chr1:94350862-94375204	5.3872	7.32874	6.99435	11.6561
245	MIR155HG, MIR155	chr21:26932775-26948348	3.56457	5.95654	5.49237	11.4533
246	USP12	chr13:27620772-27746234	30.5595	36.8637	36.2256	52.9561
247	PPIF	chr10:81107022-81116200	21.6719	26.9124	26.2238	39.5351
248	PSD3	chr8:18383584-18871196	26.197	32.1183	31.581	46.4664
249	ADAM17	chr2:9614017-9696702	23.1193	27.1427	26.9477	36.4754
250	ACPL2	chr3:140950681-141013486	0.314682	0.587778	0.582245	1.16849
251	MCL1	chr1:150535685-150552214	71.9732	84.9827	82.0324	122.027
252	F3	chr1:94994731-95007413	12.5897	20.9564	18.2955	39.4321
253	LDLR	chr19:11200037-11244639	6.1357	7.60999	7.15009	10.9382
254	NAMPT	chr7:105888444-105926424	16.6862	28.466	24.3941	51.207
255	DIRAS2	chr9:93372113-93405108	0.246345	0.631687	0.52256	1.30564
256	COL22A1	chr8:139600357-139926236	1.17504	0.926205	1.15594	2.34142
257	PNP	chr14:20937537-20946165	32.6928	30.9932	32.2846	48.5626
258	12	chr3:196068948-196069568	0.173601	0	0.0579532	1.1394
259	ERRFI1	chr1:8071778-8086393	1.03262	1.37199	1.13024	3.42128
260	IPCEF1, CNKSR3	chr6:154331630-154831894	0.832624	1.20838	0.938354	3.68548
261	DUSP6	chr12:89741836-89746296	34.6044	36.1709	35.9051	54.0938
262	SLC2A1	chr1:43391045-43449029	2.10713	2.85188	2.45391	9.87181
263	13	chr3:22521275-22521979	0	0.0733236	0.0402157	0.6844
264	2	chr1:154374176-154376687	0.430064	0.592027	0.622508	2.05754
265	EGLN3	chr14:34393420-34420284	0.178056	0.258854	0.258734	0.998708
266	SLC2A3	chr12:8071823-8088892	16.8682	21.7737	22.1899	70.983
267	GEM	chr8:95261484-95274547	8.13868	10.0966	10.3447	29.9078
268	N4BP3, AK127224	chr5:177540286-177554018	0.302056	0.535508	0.514184	2.47212
269	GAL	chr11:68450843-68458649	55.5324	60.1265	59.3487	93.8942
270	GCNT4	chr5:74323215-74349812	0.283664	0.493449	0.451469	2.09668
271	HK2	chr2:75059593-75123826	37.4586	40.319	39.6069	58.4799
272	21	chr8:104090678-104093687	0.209888	0.330106	0.296489	1.05927
273	SIK1	chr21:44834397-44847002	0.940436	1.20213	1.11844	2.90796
274	C7orf10	chr7:40172340-40900366	1.94233	2.29195	2.16079	4.67048
275	FAM171B	chr2:187558769-187630684	0.948768	0.845447	0.926423	2.85049
276	THBD	chr20:23025996-23031028	3.93829	3.33823	3.58414	13.819
277	USP53	chr4:120114527-120216673	1.08945	1.05036	1.08519	2.75593
278	EIF2AK3	chr2:88856258-88927094	8.6458	8.52994	8.56075	13.225
279	9	chr20:61174184-61182270	0.0367323	0	0	1.2281
280	RRAD	chr16:66955581-66959439	0.584129	0.509662	0.697561	4.6411
281	RGS1	chr1:192544856-192549159	27.4548	29.4089	29.1374	79.7725
282	UPP1	chr7:48127495-48148330	42.375	43.1357	43.1388	72.821
283	18	chr8:41424403-41425613	0	0.0366842	0.0330834	1.62921
284	GZMB	chr14:25100160-25103432	0.425465	0.579906	0.849726	9.98879
285	6	chr16:70836731-70838308	0.388343	0.37814	0.43209	2.3564
286	NEU4	chr2:242749406-242758739	0.193026	0.196838	0.205523	1.18196
287	OTUD7B	chr1:149909828-149982715	2.04905	2.0894	1.99574	3.76056
288	SLC38A2	chr12:46751299-46766645	49.747	49.965	48.6079	70.6611
289	NRIP3	chr11:9002122-9025596	90.7106	89.2971	86.9193	131.88
290	PCSK6	chr15:101843393-102030187	2.84332	2.71049	2.64335	5.10429
291	DUSP4	chr8:29190578-29208267	1.02969	0.954202	1.3138	2.76399
292	LRRC8A	chr9:131644390-131680317	10.1587	9.90396	10.9315	16.0786
293	NR4A1	chr12:52416615-52453291	0.282754	0.250519	0.475563	1.69071
294	OLR1	chr12:10310739-10324790	3.03267	2.97126	3.47677	6.05683
295	CCL22	chr16:57377392-57401729	176.113	167.93	184.329	264.144
296	EMILIN1	chr2:27301434-27309416	12.1546	11.1424	12.7789	18.9394
297	KBTBD8	chr3:67048709-67061671	7.51669	7.98234	8.2023	11.959
298	COL5A3	chr19:10070235-10121275	0.876559	1.00233	1.16259	2.64742
299	FERMT2	chr14:53323988-53417815	0.494959	0.844482	1.3198	5.8576
300	CLEC17A	chr19:14693895-14722842	0.219439	0.36779	0.566001	2.48217
301	PTGS2	chr1:186640943-186649868	0.733351	1.261	1.68708	6.6041
302	CSRNP1	chr3:39183334-39196053	3.4483	4.27622	5.05197	14.0428
303	SOWAHC	chr2:110371910-110376564	7.11142	7.6747	8.31653	16.6712
304	RGS16	chr1:182567757-182573548	0.614692	0.828303	1.15262	4.83623
305	FOSB	chr19:45882891-45982086	0.0406302	0.118471	0.225794	1.44981
306	INHBA	chr7:41724545-41818976	0.302821	0.674762	1.87241	12.0141
307	EGR1	chr5:137801180-137805004	1.5777	1.66586	1.93167	4.23556
308	C9orf47, S1PR3	chr9:91605777-91620069	0.0687703	0.174046	0.497673	3.40194
309	3	chr11:105033449-105055813	0.0332529	0.674444	1.94244	13.3273
310	10	chr21:35636164-35641890	0.0271578	0.0662364	0.154525	0.933677
311	LIF	chr22:30636358-30653494	2.39776	3.56942	5.61666	26.2093
312	INSIG1	chr7:155080359-155103802	64.5538	70.84	81.0089	137.656
313	ITGA5	chr12:54788932-54813224	21.8263	23.5891	26.0722	43.8047
314	TBX21	chr17:45810609-45823485	2.73574	3.19475	3.74541	8.09994
315	SMOX	chr20:4129425-4168394	3.59275	3.9333	4.42838	7.66495
316	PRG2, SLC43A3	chr11:57154806-57195053	45.19	52.2887	59.9453	116.758
317	FOSL2	chr2:28607275-28640404	12.7604	14.0786	15.603	26.9406
318	PDCD1	chr2:242791156-242805743	0.418375	0.416059	0.632805	1.95746
319	14	chr4:154592294-154602845	0	0.0215259	0.358567	2.59702
320	NT5E	chr6:86159301-86205509	0.0628527	0.0702735	0.190686	0.783988
321	HES4	chr1:933716-936217	1.33504	1.41407	2.23277	6.74682
322	CCL3L1	chr17:34522267-34524156	2.18711	2.5193	8.17985	37.9561
323	TNC	chr9:117781853-117880536	0.0423959	0.0495068	0.263733	1.34315
324	MMP10	chr11:102641232-102651359	0.0537527	0.131501	0.608902	3.70744
325	IL1A	chr2:113531491-113542971	0.67675	0.751551	1.04483	3.03212
326	RPLP0P2	chr11:61382507-61408871	0.720256	0.749752	1.00827	2.54374
327	SERPINB2, SERPINB10	chr18:61554938-61602476	0.314954	0.851945	3.54591	19.48
328	ELOVL7	chr5:60033210-60140260	1.38547	1.46789	1.94993	4.79252
329	TNFSF14	chr19:6656414-6670599	11.8991	13.4845	16.5361	38.039
330	IGFN1	chr1:201159952-201198138	0.183628	0.217998	0.345741	1.19225
331	IL8	chr4:74606163-74610233	4.45715	54.4915	193.722	1130.27
332	MDGA1	chr6:37599984-37665766	0.3024	0.476174	1.34467	5.24352
333	TNFSF15	chr9:117546914-117568441	4.98887	13.3136	45.5894	205.281
334	DPYSL3	chr5:146770369-146889619	8.47571	9.50937	12.1524	26.4684
335	OSM	chr22:30658818-30662830	0.605613	0.816889	1.89116	7.4332
336	MET	chr7:116312279-116438440	0.382109	0.425872	0.62628	1.67486
337	RGCC	chr13:42029998-42048217	264.546	274.212	302.861	475.286
338	ERCC1	chr19:45882891-45982086	9.4514	9.87164	11.3216	19.3848
339	CARD17	chr11:104933955-104972158	0	0.100235	0.147385	1.99164
340	ANGPTL4	chr19:8429010-8439257	0.403335	0.739071	0.904967	7.22794
341	DDIT4	chr10:74033676-74035797	3.88152	4.10119	4.25109	9.94598
342	PAEP	chr9:138453603-138458622	0.184256	0.231276	0.270553	1.69064
343	11	chr3:107853748-107857541	1.21895	1.39638	1.48222	3.92662
344	B3GNT5	chr3:182895830-183145855	5.19682	5.80353	5.92008	14.647
345	DUSP1, AK316321	chr5:172195092-172199480	17.3839	20.2972	20.6252	56.3611
346	MMP19	chr12:56224659-56236772	19.6948	20.0301	21.0093	40.4256
347	GATA2	chr3:128198264-128212030	0.0134962	0.0466198	0.118532	1.77528
348	GCSAML	chr1:247670393-247740957	0.928592	0.972749	1.08403	2.80534
349	ARC	chr8:143692404-143695833	0.0593801	0.134372	0.449307	5.25719
350	MMP1	chr11:102654406-102714342	0.280359	0.659676	2.41196	31.7046
351	TM4SF1	chr3:149086756-149095568	3.5869	4.9025	9.35346	83.417
352	RYBP	chr3:72423743-72495774	6.87845	7.21377	7.57909	13.4005
353	EDN1	chr6:12290528-12297427	0.0266522	0.193975	0.613889	5.33438
354	DUSP5	chr10:112257624-112271302	7.06461	8.16251	10.7536	43.6829
355	4	chr13:43377441-43394112	0.630634	0.717981	0.890042	3.34723
356	15	chr4:74571841-74586863	0	0.0426889	0.137867	1.50979
357	ABCG1	chr21:43619798-43718132	2.57217	2.4192	2.73319	5.26463
358	KHDRBS3	chr8:136468959-136668658	0.576406	0.408991	0.707469	3.05904
359	FAM83G	chr17:18853988-18950336	1.09102	1.03183	1.28518	3.15433
360	ITGA2	chr5:52285155-52390609	0.335482	0.26807	0.56366	2.89563
361	NEAT1, MascRNA_menRNA	chr11:65184120-65216993	22.1627	22.083	23.153	35.2176
362	22	chr9:117580103-117583135	0.0132783	0	0.109851	1.25667
363	LOC728084	chr12:89404902-89447770	0.533375	0.584758	1.16518	6.65606
364	AKAP12	chr6:151561133-151679694	0.0417214	0.0528566	0.266999	2.38164
365	BC033949, AK310350	chr1:995066-1002803	1.15912	1.15554	2.08181	5.52041
366	SPP1	chr4:88896632-88905425	429.849	436.389	507.023	803.203
367	CCL5	chr17:34198495-34207377	2.16203	2.43839	3.11243	6.17645
368	DUSP7	chr3:52082936-52090528	13.1596	13.5761	14.8851	20.9375
369	BAALC	chr8:104123731-104298135	13.4905	14.8248	19.0558	38.2102
370	ANKRD1	chr10:92671856-92681032	0.343147	0.6763	1.77325	6.36042
371	HMGA1	chr6:34204576-34214009	43.5175	44.892	50.0339	70.8462
372	CCL3L1	chr17:34581084-34808103	2.26026	4.9682	17.7277	64.1486
373	SERPINE2	chr2:224839589-224904036	0.500596	0.638943	1.19948	3.23571
374	TFPI2	chr7:93220884-93540485	0	0.0609663	0.297427	1.18547
375	OCSTAMP	chr20:45169564-45181515	3.16238	3.39415	5.1411	11.3195
376	TAGLN3	chr3:111717585-111732735	0.0753587	0.140383	0.582096	2.16037
377	RHOF	chr12:122150657-122232030	26.6677	27.111	30.5322	41.9405
378	CXCL5	chr4:74861358-74864446	0.028874	0.178319	1.16808	4.45774
379	SLCO4A1	chr20:61273796-61303971	3.25498	4.44438	5.72387	13.4997
380	LRRC16B	chr14:24520883-24538937	0.201969	0.290106	0.372759	0.851808
381	PLAUR	chr19:44150049-44204670	103.499	115.563	129.791	203.704
382	CSF1	chr1:110453028-110474275	23.8212	33.5841	43.3897	101.32
383	IL1RN	chr2:113856030-113892394	48.5958	59.1472	70.2384	133.181
384	SLC19A2	chr1:169433148-169455208	4.81783	5.10144	5.84069	8.76193
385	TREM1	chr6:41242998-41254457	0.285361	0.374539	0.58595	1.44494
386	DQ594582	chr7:6674752-6696064	26.8449	28.5151	31.6394	44.1442
387	CSF2	chr5:131409484-131411863	0.0559002	0.840212	2.00771	7.9192
388	CCL3	chr17:34415602-34417506	63.3276	129.69	240.19	739.464
389	BHLHE40	chr3:4938492-5028657	41.5726	43.9998	48.634	69.3836
390	HOMER1	chr5:78669079-78810395	4.18891	4.59035	5.44325	9.01596
391	DUSP2	chr2:96806208-96811205	33.984	31.9637	37.3272	50.2107
392	AZI1	chr17:79163140-79196806	1.24141	1.19059	1.71989	2.8294
393	HBEGF	chr5:139712427-139726188	12.3257	12.2405	18.1485	35.9536
394	VDR	chr12:48235280-48298814	3.19755	3.22428	4.61311	8.16136
395	LOXHD1	chr18:44055984-44236996	0.316302	0.250454	0.800279	2.18055
396	NEURL3	chr2:97163320-97173846	1.89903	4.2052	3.46876	7.57268
397	CMPK2	chr2:6980683-7006766	3.12354	4.50926	4.2618	6.73264
398	MPP7	chr10:28339922-28592000	2.5716	3.46001	3.33998	4.6386
399	SOCS3	chr17:76352858-76356158	4.4102	9.87831	9.032	17.7183
400	RSAD2	chr2:7017063-7038363	5.69837	10.6918	9.83636	17.3778
401	MCTP1	chr5:94036141-94620279	14.8846	19.6119	19.5949	27.3202
402	TRIM16, CDRT1	chr17:15474804-15587615	2.5623	3.97507	3.83679	6.13463
403	C17orf96	chr17:36827958-36831199	2.0998	3.73256	3.58857	6.27769
404	SKIL	chr3:170075194-170114637	4.57342	5.63086	5.79862	8.07318
405	ADM	chr11:10326641-10328923	4.914	13.2249	14.0882	30.8641
406	GP1BA	chr17:4835591-4838325	0.402314	0.868692	0.926784	1.83502
407	NPR1	chr1:153651163-153666468	0.460111	0.682345	0.754051	1.39353
408	IRAK2	chr3:10206562-10285429	2.09981	4.36007	5.13122	11.2676
409	FLOT1, IER3	chr6:30695510-30712336	28.1595	38.0351	42.4136	70.3596
410	CASP1, CARD16	chr11:104896236-104916397	50.0777	59.2703	63.6934	80.0896
411	MAP2K3	chr17:21187967-21218989	16.3749	18.5878	19.7752	24.7899
412	ACSL5	chr10:114133915-114188234	26.0648	32.5011	35.5376	48.2683
413	SLC7A11	chr4:138948576-139163503	2.70355	10.9975	14.6145	31.9153
414	EMP3	chr19:48828628-48833810	52.3561	69.0292	70.2201	92.3291
415	PIM1	chr6:37137446-37146057	112.379	146.847	150.487	201.907
416	LRRC32	chr11:76368567-76382006	0.37534	0.719074	0.81269	1.46272
417	FMNL3	chr12:50017196-50101278	15.025	17.5304	17.89	22.1163
418	SLC7A1	chr13:30083486-30169964	6.29853	7.62372	7.9141	9.90789
419	GPR84	chr12:54756014-54758293	3.12525	4.93557	5.34605	8.28333
420	TNF	chr6:31543343-31546112	0.680051	2.52426	2.92749	6.03809
421	ETS2	chr21:40177230-40196878	5.91183	8.06854	11.0551	19.8026
422	CXCL3	chr4:74902311-74904490	0.269721	1.11866	2.51563	6.43095
423	EREG	chr4:75230859-75254477	0.122687	0.648243	1.1155	2.91892
424	SEMA4D	chr9:91975705-92113030	1.52409	2.17387	2.79561	4.7835
425	SYP	chrX:49044264-49056661	2.75192	3.2244	3.75428	5.35581
426	SLAMF1	chr1:160579533-160617081	0.407971	1.20631	2.31806	6.1007
427	CXCL2	chr4:74962753-74964997	1.83596	4.38648	7.76936	20.9361
428	KDM6B	chr17:7737523-7758255	0.930087	1.31772	1.64401	3.32053
429	C15orf48	chr15:45722682-45728455	119.257	156.792	187.801	325.473
430	20	chr8:66891406-66896712	0.758026	1.11764	1.33551	2.53103
431	PTGES	chr9:132500559-132539622	1.8823	2.88565	3.59297	7.36121
432	TMCC3	chr12:94959814-95080483	6.07862	6.63072	8.77406	12.1671
433	CCL4L2	chr17:34538467-34540280	0.445291	1.08858	2.74452	5.97611
434	TRIB3	chr20:361307-378369	1.03724	1.29444	2.15587	4.4986
435	XIRP1	chr3:39224705-39234085	0.00990587	0.0800334	0.305945	0.944541
436	C3	chr19:6677844-6720690	2.69785	3.72964	6.34292	12.6542
437	U6	chr2:114438687-114438794	0	8.24859	33.6237	88.5101
438	ANKRD2	chr10:99332255-99343641	0.15776	0.234337	0.550081	1.2527
439	PDGFB	chr22:39619658-39640966	3.55491	3.82935	5.14011	7.73566
440	CHST6	chr16:75507021-75529345	0.228715	0.521261	0.93614	1.71173
441	GRAMD1A	chr19:35485687-35518258	7.82759	9.64706	11.7209	16.3517
442	IL32	chr16:3115312-3119767	0.637165	1.60812	2.51257	4.85735
443	UNQ6494	chr9:92254697-92334674	0.37645	0.79344	1.14171	2.12515
444	CHST2	chr3:142838617-142842856	4.85069	8.80394	11.0601	17.1857
445	APOO	chrX:23851464-23926057	13.7188	16.778	19.0215	23.7157
446	GPR153	chr1:6307159-6321259	0.935152	1.53735	2.18369	3.47726
447	CCL4	chr17:34431219-34433014	3.66301	38.5891	71.4672	138.138
448	MMP14	chr14:23305792-23316803	55.4726	77.188	103.983	146.504
449	NCF1C	chr7:74571904-74587816	1.06488	2.65367	4.18261	6.83524
450	TXN	chr9:113003991-113020273	184.138	221.78	262.513	329.66
451	CES1	chr16:55836761-55867075	3.09763	3.67626	5.15397	7.08132
452	NQO1	chr16:69743303-69760533	12.5671	13.8905	18.2856	21.7059
