# Supplementary material for: Differential innate immune responses of human macrophages and bronchial epithelial cells against Talaromyces marneffei
Source: mSphere. 2023 Sep 11;8(5):e00258-22. doi: 10.1128/msphere.00258-22 (PMC10597461; doi:10.1128/msphere.00258-22)
Supplement: Table S3 — CFU count of Talaromyces marneffei in hBECs and hPBDMs. [file msphere.00258-22-s0005.xlsx]

## Sheet: CFU count
Sample	n	DAY1			DAY2
		CFU	Dilution Factor	Total CFU	CFU	Dilution Factor	Total CFU
hBECs medium only	Repeat 1	118	500	59000	18	50	900
	Repeat 2	76	500	38000	15	50	750
	Repeat 3	86	500	43000	18	50	900
hBEC	Repeat 1	82	500	41000	61	50	3050
	Repeat 2	69	500	34500	55	50	2750
	Repeat 3	41	500	20500	46	50	2300
hPBDMs medium only	Repeat 1	76	500	38000	16	50	800
	Repeat 2	86	500	43000	25	50	1250
	Repeat 3	74	500	37000	17	50	850
hPBDMs	Repeat 1	43	500	21500	6	50	300
	Repeat 2	30	500	15000	5	50	250
	Repeat 3	37	500	18500	5	50	250
	Mean	SD
hBECs Medium Only	0.0186404	0.00299263
hBECs	0.0887652	0.0204645
hPBDMs Medium Only	0.0243651	0.00418595
hPBDMs	0.0147112	0.00170769
